# Supplementary material for: Distribution of Legacy and Emerging PFASs in a Terrestrial Ecosystem Located near a Fluorochemical Manufacturing Facility
Source: Toxics. 2025 Aug 19;13(8):689. doi: 10.3390/toxics13080689 (PMC12390023; doi:10.3390/toxics13080689)
Supplement: Supplementary file 1 [file toxics-13-00689-s001.zip]

Archive with 1 entries (1 files):
- toxics-3787043-supplementary.pdf
